# Supplementary material for: Circulating Amino Acid Changes Three Years After Bariatric Surgery
Source: Metabolites. 2025 Apr 30;15(5):297. doi: 10.3390/metabo15050297 (PMC12112989; doi:10.3390/metabo15050297)
Supplement: Supplementary file 1 [file metabolites-15-00297-s001.zip]

Archive with 2 entries (2 files):
- metabolites-3242632-supplemental Figure S1.pdf
- metabolites-3242632-supplemental Table S1-S3.xlsx
