# Supplementary material for: Circulating Amino Acid Changes Three Years After Bariatric Surgery
Source: Metabolites. 2025 Apr 30;15(5):297. doi: 10.3390/metabo15050297 (PMC12112989; doi:10.3390/metabo15050297)
Supplement: Supplementary file 1 [file metabolites-15-00297-s001.zip › metabolites-3242632-supplemental Table S1-S3.xlsx]

## Sheet: SuppTableS1
Supplemental Table S1: Mobile phase gradient.
Time (min)	Mobile phase A (%)	Mobile Phase B (%)	Flow rate (mL/min)
0	0.1	99.9	0.5
1	0.1	99.9	0.5
8	50	50	0.5
11	99	1	0.5
15	99	1	0.5
15.1	0.1	99.9	0.5
23	0.1	99.9	0.5
Mobile phase A: 50% acetonitrile and mobile phase B: 95% acetonitrile both with 10mM ammonium formate at pH 3

## Sheet: SuppTableS2
Supplemental Table S2: Mass and retention time measured for the 16 amino acids measured.
Amino acid	Formula	[M+H]				Retention time (minutes)				Identification level
		Theoric (m/z)	Measured (m/z)	Difference (ppm)		Standard	Sample	Difference
Alanine	C3H7NO2	90.055	90.0549	-0.999389		8.6	8.603	0.003		Level 1
Proline	C5H9NO2	116.071	116.071	0.861545		8.28	8.235	-0.045		Level 1
Threonine	C4H9NO3	120.066	120.065	-0.416439		8.81	8.801	-0.009		Level 1
Isoleucine	C6H13NO2	132.102	132.102	-0.378496		7.6	7.58	-0.02		Level 1
Leucine	C6H13NO2	132.102	132.102	-0.378496		7.33	7.33	0		Level 1
Asparagine	C4H8N2O3	133.061	133.061	-0.751536		N/A	9.437	N/A		Level 2
Glutamine	C5H10N2O3	147.076	147.076	-0.407951		N/A	9.294	N/A		Level 2
Lysine	C6H14N2O2	147.113	147.113	-0.475825		11.4	11.311	-0.089		Level 1
Glutamic acid	C5H9NO4	148.06	148.06	-0.20262		9.6	9.608	0.008		Level 1
Methionine	C5H11NO2S	150.058	150.058	-0.599767		7.85	7.777	-0.073		Level 1
Histidine	C6H9N3O2	156.077	156.077	-0.64071		10.95	10.908	-0.042		Level 1
Phenylalanine	C9H11NO2	166.086	166.086	-0.541887		7.09	7.068	-0.022		Level 1
Arginine	C6H14N4O2	175.119	175.119	-0.456832		11.23	11.222	-0.008		Level 1
Tyrosine	C9H11NO3	182.081	182.081	-0.549206		8.2	8.2	0		Level 1
Tryptophan	C11H12N2O2	205.097	205.097	-0.877633		N/A	7.05	N/A		Level 2
Cystine	C6H12N2O4S2	241.031	241.031	-0.165954		11.32	11.305	-0.015		Level 1
Amino acids were separated by a 100mm amide hydrophilic liquid interaction chromatography column (Waters®) and measured by an Orbitrap Fusion Tribrid (Thermo Fisher®) mass spectrometer. Deuterium-labelled standards were used for glutamate, leucine, isoleucine and tyrosine, whereas a non-labelled amino acid standard was used for alanine, proline, threonine, lysine, methionine, histidine, phenylala…

## Sheet: SuppTableS3
Supplemental Table S3: Reference values for the clinical variables presented in Table 1
Variable (unit)	Reference value for healthy adults
Age (years)
Sex (female/male)
Body mass index (kg/m2)	Between 18.5 and 25 kg/m2	[34]
Waist circumference (cm)	Ethnic-specific (males/females): - Europid: <94/<80 cm - South Asian, Chinese: <90/<80 cm - Japanese: <85/90 cm - South and Central American: Use South Asian cutoff points until more specific data are available - Sub-Saharan Africa: Use European cutoff points until more specific data are available - Eastern Mediterranean and Middle East (Arab): Use European cutoff points until more specific data …	[35]
Neck circumference (cm)
ALT (U/L)	17–63 U/L	[36]
GGT (U/L)	Females: 5.0-55.0 U/L, males: 15.0-85.0 U/L
HDL-C (mmol/L)	Females: >1.3 mmol/L, males: >1.0 mmol/L
LDL-C (mmol/L)	Cardiovascular disease risk-specific: - Intermediate or high risk: <3.5 mmol/L - Low risk: <5.0 mmol/L
Triglycerides (mmol/L)	≤ 1.7 mmol/L
HbA1c (%)	4.8-6.0%
HOMA-IR
SBP (mmHg)	<135 mmHG	[37]
DBP (mmHg)	<85 mmHg
Steatosis grade (0/1/2/3)	Grade 0
NASH (no/yes)	No NASH
Fibrosis grade (0/1/2/3/4)	Grade 0
Age, sex, neck circumference and HOMA-IR do not have reference values. ALT: alanine aminotransferase, GGT: gamma-glutamyl transferase, HDL-C: high-density lipopro-tein cholesterol, LDL-C: low-density lipoprotein cholesterol, HbA1c: glycated haemoglobin, HOMA-IR: homeostatic model assessment of insulin resistance, SBP: systolic blood pressure, DBP: diastolic blood pressure, NASH: non-alcoholic ste…
